# Supplementary material for: Human phosphodiesterase 4D7 (PDE4D7) expression is increased in TMPRSS2-ERG-positive primary prostate cancer and independently adds to a reduced risk of post-surgical disease progression
Source: Br J Cancer. 2015 Nov 17;113(10):1502–11. doi: 10.1038/bjc.2015.335 (PMC4815894; doi:10.1038/bjc.2015.335)
Supplement: Supplementary Table 1 [file bjc2015335x2.xlsx]

## Sheet: Sheet1
Supplemantary Table 1: Summary overview of patient samples and publically available data sets used in the study.
Data set	Data set name	Publication	Tissue and Data Source	Techno-logy Platform	NAT #	BL #	BPH #	Primary PCa, NP #	Primary PCa, BCR #	Primary PCa, CR #	Metas-tases #	CRPC #	Status TMPRSS2-ERG (+ known; - unkown)	Figure	Suppl Table
1	Origene	This study	Prostate Cancer cDNA Arrays I & II; Origene Inc, USA	qPCR	15	21	11	49	-	-	-	-	-	2	6
2	Jenster	This study	Jenster et al; Erasmus Medical Center, The Netherlands	qPCR	37	-	4	69	-	-	-	-	-	-	6
3	Taylor	Taylor et al, 2010	GSE21034	Exon Array	29	-		103	18	8	8	11	+	1,2,3,4,5,	5,6,7,8
4	Boormans & Böttcher	Boormans et al, 2013; Böttcher et al, 2015	GSE41410; GSE59745	Exon Array	12	-	-	32	23	11	12	-	+	1,2,3,6	5,6,7
5	Brase	Brase et al, 2011	GSE29079	Exon Array	48	-	-	47	-	-	-	-	+	2,3,4	6,7,8
6	Schalken	This study	Schalken et al; Radboud Nijmegen University Medical Center	Exon Array	8	-	12	49	-	-	7	23	+	1	5,6,7,8
7	TCGA Prostate Adeno-carcinoma (PRAD)	TCGA Prostate Adeno-carcinoma (PRAD)	The Cancer Genome Atlas	RNA seq	36	-	-	157	-	-	-	-	+	-	6,7,8
8	Erho	Erho et al, 2013	GSE46691	Exon Array	-	-	-	333	-	212	-	-	+	4	7,9
