# Supplementary material for: Human phosphodiesterase 4D7 (PDE4D7) expression is increased in TMPRSS2-ERG-positive primary prostate cancer and independently adds to a reduced risk of post-surgical disease progression
Source: Br J Cancer. 2015 Nov 17;113(10):1502–11. doi: 10.1038/bjc.2015.335 (PMC4815894; doi:10.1038/bjc.2015.335)
Supplement: Supplementary Table 2 [file bjc2015335x3.xlsx]

## Sheet: Sheet1
Supplemantary Table 2: Summary overview of two patient cohort characteristics used in this study for qPCR expression analysis
	Clinical Characteristics	Origene Inc	EMC Rotterdam
Total Sample No		91	143
Patient Age [Years]	Range at Diagnosis or at Tissue Excision	48-87 (N/A=0)	46-72 (N/A=86)
	Mean	64.2	62.55
Percentage Cancer Cells in Tumour Tissue	[%]	40-95	70-100
	Mean [%]	77	96
Sample Types	Normal Adjacent	14	32
	Benign Lesions	21	0
	Benign Hyperplasia	9	4
	Primary Tumour	47	89
	Lymph Node Mets	0	18
Primary Tumour Samples	Stage T1	0	0
	Stage T2	29	16
	Stage T3	14	20
	Stage T4	0	10
	Stage N/A	4	43
	Gleason 5&6	12	32
	Gleason 7	25	20
	Gleason 8-10	10	21
	Gleason N/A	0	16
