# Supplementary material for: Human phosphodiesterase 4D7 (PDE4D7) expression is increased in TMPRSS2-ERG-positive primary prostate cancer and independently adds to a reduced risk of post-surgical disease progression
Source: Br J Cancer. 2015 Nov 17;113(10):1502–11. doi: 10.1038/bjc.2015.335 (PMC4815894; doi:10.1038/bjc.2015.335)
Supplement: Supplementary Table 3 [file bjc2015335x4.xlsx]

## Sheet: Sheet1
Supplementary Table 3: Summary overview of qPCR primers and probes
Gene Name		Accession	Sense Primer	Antisense primer	Probe sequences
PDE4D7	Phosphodiesterase 4D, variant 7	NM_001165899.1	CGCTGATTGCTATCACTTCTGC	GTCGTTGACTGTGGACAAAATTTG	TTCCCTTGGATCCCATGACCAGCCCATAAGGGAA
TBP	TATA Box Binding Protein	NM_003194.4	GCCAAGAAGAAAGTGAACATCAT	ATAGGGATTCCGGGAGTCAT	TCAGAACAACAGCCTGCCACCTTA
HPRT1	Hypoxanthine Phosphoribosyltransferase 1	NM_000194.2	GAGGATTTGGAAAGGGTGTTTATT	ACAGAGGGCTACAATGTGATG	ACGTCTTGCTCGAGATGTGATGAAGG
ACTB	Actin, Beta	NM_001101.3	CCAACCGCGAGAAGATGA	CCAGAGGCGTACAGGGATAG	CCATGTACGTTGCTATCCAGGCT
RPLP0	Ribosomal Protein, Large, P0	NM_001002.3	TAAACCCTGCGTGGCAAT	ACATTTCGGATAATCATCCAATAGTTG	AAGTAGTTGGACTTCCAGGTCGCC
