# Supplementary material for: Human phosphodiesterase 4D7 (PDE4D7) expression is increased in TMPRSS2-ERG-positive primary prostate cancer and independently adds to a reduced risk of post-surgical disease progression
Source: Br J Cancer. 2015 Nov 17;113(10):1502–11. doi: 10.1038/bjc.2015.335 (PMC4815894; doi:10.1038/bjc.2015.335)
Supplement: Supplementary Table 4 [file bjc2015335x5.xlsx]

## Sheet: Sheet1
Supplementary Table 4: Summary overview of cell lines, xenograft samples and patient samples used in Figure 5A and 5B
No	Tissue Type	Tissue Name		No	Tissue Type	Tissue Name		No	Tissue Type	Tissue Name
1	AR+ Cell Lines	LAPC4		60	AR+ Cell Lines	PC346C		119	Primary PCa	PCA0119
2	AR- Cell Lines	DU145_Exon		61	Primary PCa	PCA0170		120	AR+ Cell Lines	PC-EW
3	AR+ Cell Lines	LNCaP		62	Primary PCa	PCA0126		121	Primary PCa BCR	PCA0161
4	AR- Cell Lines	PC3_Exon		63	Primary PCa	PCA0002		122	Primary PCa	PCA0124
5	AR- Xenografts	PC374		64	Primary PCa	PCA0110		123	Primary PCa	PCA0107
6	AR- Xenografts	PC324		65	Primary PCa	PCA0157		124	Primary PCa BCR	PCA0103
7	AR+ Xenografts	PC346B		66	Primary PCa	PCA0101		125	CRPC	PCA0187
8	AR- Cell Lines	MDA PCa 2b		67	Primary PCa	PCA0094		126	Primary PCa	PCA0147
9	AR- Xenografts	PC133		68	Primary PCa	PCA0008		127	Primary PCa BCR	PCA0009
10	AR- Xenografts	PC135		69	Primary PCa	PCA0027		128	Primary PCa	PCA0018
11	CRPC	PCA0199		70	Primary PCa	PCA0113		129	Primary PCa	PCA0007
12	Primary PCa	PCA0011		71	Primary PCa	PCA0165		130	Primary PCa	PCA0168
13	Primary PCa	PCA0026		72	Primary PCa BCR	PCA0025		131	Primary PCa BCR	PCA0128
14	Primary PCa	PCA0056		73	Metastases	PCA0206		132	Primary PCa	PCA0163
15	CRPC	PCA0210		74	Metastases	PCA0182		133	Primary PCa	PCA0114
16	AR+ Cell Lines	22RV1		75	Primary PCa	PCA0058		134	Primary PCa BCR	PCA0172
17	CRPC	PCA0194		76	Primary PCa BCR	PCA0112		135	Primary PCa	PCA0093
18	Metastases	PCA0209		77	Primary PCa	PCA0164		136	Primary PCa	PCA0064
19	CRPC	PCA0211		78	Primary PCa	PCA0181		137	Primary PCa	PCA0115
20	Primary PCa CR	PCA0032		79	Primary PCa	PCA0052		138	Primary PCa	PCA0086
21	Primary PCa	PCA0074		80	Primary PCa BCR	PCA0024		139	Primary PCa	PCA0120
22	CRPC	PCA0208		81	Primary PCa CR	PCA0031		140	Primary PCa	PCA0132
23	Primary PCa	PCA0145		82	Primary PCa	PCA0065		141	Primary PCa	PCA0095
24	CRPC	PCA0190		83	Primary PCa	PCA0035		142	Primary PCa	PCA0029
25	Primary PCa BCR	PCA0176		84	Primary PCa	PCA0144		143	Primary PCa	PCA0063
26	Primary PCa CR	PCA0130		85	Primary PCa	PCA0158		144	Primary PCa	PCA0020
27	Primary PCa	PCA0155		86	Primary PCa	PCA0015		145	Primary PCa	PCA0160
28	Primary PCa CR	PCA0073		87	Primary PCa	PCA0109		146	Primary PCa	PCA0141
29	Primary PCa BCR	PCA0136		88	Primary PCa	PCA0062		147	Primary PCa	PCA0123
30	Primary PCa	PCA0033		89	Primary PCa	PCA0097		148	Primary PCa	PCA0127
31	Primary PCa BCR	PCA0081		90	Primary PCa	PCA0014		149	Primary PCa	PCA0087
32	Primary PCa	PCA0075		91	Primary PCa	PCA0100		150	Primary PCa	PCA0162
33	Primary PCa	PCA0017		92	Primary PCa	PCA0169		151	Primary PCa	PCA0118
34	Metastases	PCA0184		93	CRPC	PCA0215		152	Primary PCa	PCA0167
35	Primary PCa	PCA0038		94	Primary PCa	PCA0122		153	CRPC	PCA0188
36	Primary PCa BCR	PCA0117		95	Primary PCa	PCA0099		154	Primary PCa	PCA0037
37	Primary PCa	PCA0151		96	Primary PCa	PCA0084		155	Primary PCa	PCA0156
38	Primary PCa	PCA0178		97	Primary PCa	PCA0174		156	Primary PCa	PCA0090
39	Primary PCa	PCA0077		98	Primary PCa	PCA0068		157	Primary PCa	PCA0005
40	Primary PCa	PCA0003		99	Primary PCa BCR	PCA0001		158	Metastases	PCA0189
41	Primary PCa CR	PCA0159		100	Metastases	PCA0200		159	Primary PCa	PCA0134
42	CRPC	PCA0213		101	Primary PCa BCR	PCA0083		160	Primary PCa	PCA0108
43	Primary PCa	PCA0133		102	Primary PCa	PCA0135		161	Metastases	PCA0201
44	Primary PCa	PCA0036		103	Primary PCa	PCA0013		162	AR+ Cell Lines	DuCaP
45	Primary PCa CR	PCA0180		104	Primary PCa	PCA0146		163	AR+ Cell Lines	VCaP_Exon_1
46	Primary PCa	PCA0030		105	Primary PCa BCR	PCA0022		164	AR- Xenografts	PC339
47	Primary PCa	PCA0173		106	Primary PCa	PCA0066		165	AR+ Cell Lines	VCaP_Exon_2
48	Primary PCa	PCA0040		107	Primary PCa	PCA0129		166	AR+ Xenografts	PC295
49	Primary PCa	PCA0010		108	Primary PCa	PCA0021		167	AR+ Xenografts	PC329
50	Primary PCa	PCA0104		109	Primary PCa	PCA0175		168	AR+ Xenografts	PC310
51	Primary PCa	PCA0125		110	Primary PCa BCR	PCA0080		169	AR+ Xenografts	PC82
52	Primary PCa BCR	PCA0179		111	Primary PCa BCR	PCA0034		170	AR+ Cell Lines	VCaP_PCR
53	Primary PCa	PCA0150		112	Primary PCa	PCA0082
54	Primary PCa	PCA0050		113	Primary PCa	PCA0012
55	Primary PCa CR	PCA0028		114	Primary PCa	PCA0105
56	CRPC	PCA0193		115	Primary PCa	PCA0149
57	Primary PCa	PCA0111		116	Primary PCa	PCA0171
58	Metastases	PCA0207		117	Primary PCa CR	PCA0092
59	Primary PCa	PCA0096		118	Primary PCa	PCA0089
