# Supplementary material for: Human phosphodiesterase 4D7 (PDE4D7) expression is increased in TMPRSS2-ERG-positive primary prostate cancer and independently adds to a reduced risk of post-surgical disease progression
Source: Br J Cancer. 2015 Nov 17;113(10):1502–11. doi: 10.1038/bjc.2015.335 (PMC4815894; doi:10.1038/bjc.2015.335)
Supplement: Supplementary Table 5 [file bjc2015335x6.xlsx]

## Sheet: Sheet1
Suppl Table 5. Summary overview of PDE4D7 expression tested in patient cohorts with progressive disease
Data Set		Model	Data Set	Sample 1		Sample 2		Difference of Means	ROC Analysis
				Tissue	No of Samples	Tissue	No of Samples	p-value	AUC	95% CI	p-value
Patient Set #3		Normalized PDE4D7 Expression	Taylor et al	Primary PCa, NP	103	Primary PCa, BCR&CR	26	0.072	0.61	0.52-0.7	0.05
				Primary PCa, NP&BCR	121	Primary PCa, CR	8	0.0059	0.79	0.71-0.86	0.0003
				Primary PCa (all)	129	Metastases	8	0.16	0.65	0.55-0.74	0.28
				Primary PCa (all)	129	CRPC	11	0.00058	0.82	0.73-0.88	0.0002
Patient Set #4			Boormans & Böttcher et al	Primary PCa, NP	22	Primary PCa, BCR&CR	34	0.065	0.65	0.51-0.77	0.06
				Primary PCa, NP&BCR	45	Primary PCa, CR	11	0.0013	0.81	0.69-0.9	<1.00E-04
				Primary PCa (all)	56	Metastases	12	0.11	0.67	0.49-0.82	0.08
Patient Set #6			Schalken et al	Primary PCa, low grade	25	PCa, high grade	24	0.2	0.61	0.46-0.74	0.2
				PCa, all grades	49	Metastases	7	0.00046	0.91	0.81-0.97	<1.00E-04
				PCa, all grades	49	CRPC	23	1.9e-05	0.81	0.71-0.90	<1.00E-04
