# Supplementary material for: Human phosphodiesterase 4D7 (PDE4D7) expression is increased in TMPRSS2-ERG-positive primary prostate cancer and independently adds to a reduced risk of post-surgical disease progression
Source: Br J Cancer. 2015 Nov 17;113(10):1502–11. doi: 10.1038/bjc.2015.335 (PMC4815894; doi:10.1038/bjc.2015.335)
Supplement: Supplementary Table 6 [file bjc2015335x7.xlsx]

## Sheet: Sheet1
Suppl Table 6. Summary Overview of PDE4D7 Expression in Normal Adjacent Tissue vs. Primary Prostate Cancer
Data Set	Model	Data Set	Sample 1		Sample 2		Difference of Means
			Tissue	No of Samples	Tissue	No of Samples	p-value
Patient Set #1	Normalized PDE4D7 Expression	Origene	NAT	15	Primary PCa	49	0.0686
			NAT&BL&BPH	47	Primary PCa	49	0.000131
			BL&BPH	32	Primary PCa	49	0.0004
			BPH	11	Primary PCa	49	0.032
Patient Set #2		Taylor et al	NAT	29	Primary PCa	102	0.033
Patient Set #3		Boormans & Böttcher et al	NAT	12	Primary PCa	22	0.0035
Patient Set #4		Brase et al	NAT	48	Primary PCa	47	0.001
Patient Set #5		Jenster et al	NAT	37	Primary PCa	69	0.0111595
			NAT&BPH	41	Primary PCa	69	0.00708143
			H	4	Primary PCa	69	N/A
Patient Set #6		Schalken et al	NAT	8	Primary PCa	49	0.47
			NAT&BPH	20	Primary PCa	49	0.0024
			BPH	12	Primary PCa	49	0.0023
Patient Set #7		TCGA RNA seq Data Set Prostate Cancer	NAT	16	Primary PCa	108	0.0016
