# Supplementary material for: Human phosphodiesterase 4D7 (PDE4D7) expression is increased in TMPRSS2-ERG-positive primary prostate cancer and independently adds to a reduced risk of post-surgical disease progression
Source: Br J Cancer. 2015 Nov 17;113(10):1502–11. doi: 10.1038/bjc.2015.335 (PMC4815894; doi:10.1038/bjc.2015.335)
Supplement: Supplementary Table 7 [file bjc2015335x8.xlsx]

## Sheet: Sheet1
Suppl Table 7. Correlation of PDE4D7 Expression in Normal and Cancerous Human Prostate Tissues to the TMPRSS2-ERG Gene Fusion Status
Data Set	Model	Data Set	Sample 1			Sample 2			Difference of Means
			Tissue	TMPRSS2-ERG	No of Samples	Tissue	TMPRSS2-ERG	No of Samples	p-value
Patient Set #1	Normalized PDE4D7 Expression	Taylor et al	NAT	negative	29	Primary PCa	negative	81	0.9
			NAT	negative	29	Primary PCa	positive	47	1.1e-05
			Primary PCa	negative	81	Primary PCa	positive	47	3.33e-08
Patient Set #2		Boormans & Böttcher et al	NAT	negative	12	Primary PCa	negative	26	0.59
			NAT	negative	12	Primary PCa	positive	28	0.0056
			Primary PCa	negative	26	Primary PCa	positive	28	0.0086
Patient Set #3		Brase et al	NAT	negative	48	Primary PCa	negative	20	0.78
			NAT	negative	48	Primary PCa	positive	17	5.1e-07
			Primary PCa	negative	20	Primary PCa	positive	20	3.8e-06
Patient Set #4		Schalken	NAT	negative	8	Primary PCa	negative	14	0.76
			NAT	negative	8	Primary PCa	positive	11	0.032
			Primary PCa	negative	14	Primary PCa	positive	11	0.05
Patient Set #5		TCGA RNA seq Data Set Prostate Cancer	NAT	negative	16	Primary PCa	negative	47	0.16
			NAT	negative	16	Primary PCa	positive	61	2.75e-05
			Primary PCa	negative	47	Primary PCa	positive	61	9.4e-06
Patient Set #6		Ehro et al	Primary PCa	negative	308	Primary PCa	positive	237	1e-14
