# Supplementary material for: Human phosphodiesterase 4D7 (PDE4D7) expression is increased in TMPRSS2-ERG-positive primary prostate cancer and independently adds to a reduced risk of post-surgical disease progression
Source: Br J Cancer. 2015 Nov 17;113(10):1502–11. doi: 10.1038/bjc.2015.335 (PMC4815894; doi:10.1038/bjc.2015.335)
Supplement: Supplementary Table 8 [file bjc2015335x9.xlsx]

## Sheet: Sheet1
Suppl Table 8. Correlation of PDE4D7 Expression in Cancerous Human Prostate Tissues to Pathology Gleason Depending on the Status of TMPRSS2-ERG Genome Rearrangement
Data Set	Model	Data Set	TMPRSS2-ERG	pGleason Pairwise Comparison				Difference of Mean Expression
			Status	pGleason Group	No of Samples	pGleason Group	No of Samples	p-value
Patient Set #1	Normalized PDE4D7 Expression	Taylor et al	negative	3+4	27	4+3	13	0.46
				3+3 & 3+4	57	4+3 & >=4+4	24	0.48
			positive	3+4	25	4+3	8	0.026
				3+3 & 3+4	36	4+3 & >=4+4	11	0.0024
Patient Set #2		Brase et al	negative	3+4	4	4+3	9	0.5
				3+3 & 3+4	4	4+3 & >=4+4	16	0.82
			positive	3+4	6	4+3	6	0.065
				3+3 & 3+4	9	4+3 & >=4+4	7	0.042
Patient Set #3		Schalken et al	negative	3+4	1	4+3	1	N/A
				3+3 & 3+4	15	4+3 & >=4+4	14	0.74
			positive	3+4	1	4+3	4	N/A
				3+3 & 3+4	12	4+3 & >=4+4	8	0.082
Patient Set #4		TCGA RNA seq Data Set Prostate Cancer	negative	3+4	22	4+3	12	0.68
				3+3 & 3+4	27	4+3 & >=4+4	20	0.71
			positive	3+4	31	4+3	14	0.07
				3+3 & 3+4	36	4+3 & >=4+4	25	0.039
