# Supplementary material for: Human phosphodiesterase 4D7 (PDE4D7) expression is increased in TMPRSS2-ERG-positive primary prostate cancer and independently adds to a reduced risk of post-surgical disease progression
Source: Br J Cancer. 2015 Nov 17;113(10):1502–11. doi: 10.1038/bjc.2015.335 (PMC4815894; doi:10.1038/bjc.2015.335)
Supplement: Supplementary Table 9 [file bjc2015335x10.xlsx]

## Sheet: Sheet1
Suppl Table 9. Correlation of PDE4D7 Expression in Cancerous Human Prostate Tissues to Clinical Outcome Depending on the Status of TMPRSS2-ERG Genome Rearrangement
Data Set	Model	Data Set	TMPRSS2-ERG	pGleason Pairwise Comparison						Difference of Mean Expression
			Status	pGleason Group	Progression after RP	No of Samples	pGleason Group	Progression after RP	No of Samples	p-value
Patient Set #1	Normalized PDE4D7 Expression	Erho et al	negative	5+6	NP	33	5+6	BCR	5	0.38
				7	NP	95	7	BCR	34	0.11
				8	NP	26	8	BCR	20	0.23
				9&10	NP	31	9&10	BCR	64	0.69
			positive	5+6	NP	24	5+6	BCR	1	N/A
				7	NP	100	7	BCR	42	0.046
				8	NP	9	8	BCR	13	0.57
				9&10	NP	15	9&10	BCR	33	0.38
1Erho N et al. Discovery and Validation of a Prostate Cancer Genomic Classifier that Predicts Early Metastasis Following Radical Prostatectomy. PLoS One 8(6), e66855 (2013)
